# Supplementary material for: Heterocycles 52: The Drug-Likeness Analysis of Anti-Inflammatory Thiazolo[3,2-b][1,2,4]triazole and Imidazo[2,1-b][1,3,4]thiadiazole Derivatives
Source: Pharmaceuticals (Basel). 2024 Feb 25;17(3):295. doi: 10.3390/ph17030295 (PMC10975611; doi:10.3390/ph17030295)
Supplement: Supplementary file 1 [file pharmaceuticals-17-00295-s001.zip]

Archive with 1 entries (1 files):
- pharmaceuticals-2843232-supplementary.pdf
